# Supplementary material for: SCMBench: benchmarking domain-specific and foundation models for single-cell multi-omics data integration
Source: Nat Commun. 2026 May 2;17:5967. doi: 10.1038/s41467-026-72570-x (PMC13342640; doi:10.1038/s41467-026-72570-x)
Supplement: Supplementary file 3 — Supplementary Data 1 [file 41467_2026_72570_MOESM3_ESM.xlsx]

## Sheet: Method
Methods	Statistical-based	DL-based	DM or FM	Unpaired	Programe Language	Year	Reference
MoFA	√		DM		Python	2018	https://genomebiology.biomedcentral.com/articles/10.1186/s13059-020-02015-1
MMD-MA	√		DM		Python	2019	https://www.ncbi.nlm.nih.gov/pmc/articles/PMC8496402/
PCA	√		DM	√	Python	2019
Harmony		√	DM	√	R/Python	2019	https://www.nature.com/articles/s41592-019-0619-0
UnionCom	√		DM		Python	2020	https://academic.oup.com/bioinformatics/article/36/Supplement_1/i48/5870490
LIGER	√		DM	√	R	2020	https://www.cell.com/cell/pdf/S0092-8674(19)30504-5.pdf
TotalVI		√	DM		Python	2021	https://www.nature.com/articles/s41592-020-01050-x
Seurat4	√		DM	√	R	2021	https://www.cell.com/cell/fulltext/S0092-8674(21)00583-3
iNMF	√		DM	√	R	2021	https://www.nature.com/articles/s41587-021-00867-x
Cobolt		√	DM	√	Python	2021	https://genomebiology.biomedcentral.com/articles/10.1186/s13059-021-02556-z
scMDC		√	DM		Python	2022	https://www.nature.com/articles/s41467-022-35031-9
Pamona	√		DM	√	Python	2022	https://academic.oup.com/bioinformatics/article/38/1/211/6353029
bindSC	√		DM	√	R	2022	https://genomebiology.biomedcentral.com/articles/10.1186/s13059-022-02679-x
scJoint		√	DM	√	Python	2022	https://www.nature.com/articles/s41587-021-01161-6
GLUE		√	DM	√	Python	2022	https://www.nature.com/articles/s41587-022-01284-4
Deepmaps		√	DM		R	2023	https://www.nature.com/articles/s41467-023-36559-0
Seurat5	√		DM	√	R	2023	https://www.nature.com/articles/s41587-023-01767-y
scMoMaT	√		DM	√	Python	2023	https://www.nature.com/articles/s41467-023-36066-2
scVI		√	DM	√	Python	2023	https://www.nature.com/articles/s41592-018-0229-2
Geneformer		√	FM	√	Python	2023	https://www.nature.com/articles/s41586-023-06139-9
UCE		√	FM	√	Python	2023	https://www.biorxiv.org/content/10.1101/2023.11.28.568918v1
scGPT		√	FM	√	Python	2024	https://www.nature.com/articles/s41592-024-02201-0
scFoundation		√	FM	√	Python	2024	https://www.nature.com/articles/s41592-024-02305-7

## Sheet: Dataset
Dataset	Species	Organ	Protocol	Omics	Cell numbers	Batch effect	Paired	atac (cell * peaks)	rna (cell * genes)	methylation(cell * genes)
Pbmc10k	Homo sapiens	PBMC	10x Multiome	RNA-seq	9631	F	T	9631 × 107194	9631 × 29095
				ATAC-seq	9631
Chen-2019	Mus musculus	Cortex	SHARE-seq	RNA-seq	9190	F	T	9190 × 241757	9190 × 28930
				ATAC-seq	9190
Ma-2020	Mus musculus	Skin	SHARE-seq	RNA-seq	32231	T	T	32231 × 340341	32231 × 21478
				ATAC-seq	32231
Muto-2021	Homo sapiens	Kidney	snRNA-seq	snRNA-seq	19985	T	F	24205 × 99019	19985 × 27146
			snATACseq	snATAC-seq	24205
Yao-2021	Mus musculus	MOp	scRNA 10x v3	RNA-seq	69727	F	F	54844 × 148814	69727 × 27123	no activity matrix(OOM)
			snATACseq	ATAC-seq	54844
Triple	Mus musculus	Cortex	scATAC 10x	ATAC-seq	2317	F	F	2317 × 155093	55803 × 25299	3377 × 79796
			snmC-seq	DNA Methlation-seq	3377
			Drop-seq	RNA-seq	55803
Chen-Traj	Mus musculus	Cortex	SHARE-seq	RNA-seq	1469	F	T	1469 × 128268	1469 × 11670
				ATAC-seq	1469
	Batch	original_cells	sampled_cells		small: atac-80000, rna-8000
Ma-2020	53	5692	2500		span=0.3(default)
	54	10709	2500
	55	9903	2500
	56	5927	2500
Muto-2021	1	3683	2500		* span=0.9
	2	5464	2500
	3	3804	2500
	4	4114	2500
	5	2920	2500
		19985
