# Supplementary material for: SCMBench: benchmarking domain-specific and foundation models for single-cell multi-omics data integration
Source: Nat Commun. 2026 May 2;17:5967. doi: 10.1038/s41467-026-72570-x (PMC13342640; doi:10.1038/s41467-026-72570-x)
Supplement: Supplementary file 4 — Supplementary Data 2 [file 41467_2026_72570_MOESM4_ESM.xlsx]

## Sheet: PBMC-10x_inte
Methods		mean average precision	normalized mutual info	avg silhouette width	ARI	Overall
GLUE	1	0.8364	0.8039	0.5997	0.4659	0.676475
TotalVI	2	0.6447	0.5075	0.5258	0.3473	0.506325
scMoMaT	3	0.8355	0.6568	0.5422	0.4759	0.6276
LIGER	4	0.3721	0.7598	0.5544	0.3497	0.509
MOFA	5	0.8824	0.738	0.4422	0.0758	0.5346
PCA	6	0.7646	0.6442	0.4805	0.0326	0.480475
bindSC	7	0.8634	0.8076	0.5648	0.4054	0.6603
Seurat4	8	0.8909	0.8374	0.5468	0.9055	0.79515
Seurat5	9	0.9055	0.7225	0.4946	0.0861	0.552175
MMD-MA	10	0.4108	0.2955	0.3533	0.2659	0.331375
UnionCom	11	0.5988	0.4652	0.429	0.3187	0.452925
scVI	12	0.7065	0.6644	0.509	0.3226	0.550625
scMDC	13	0.8878	0.8325	0.6272	0.6087	0.73905
iNMF	14	0.3419	0.2157	0.246	0.0093	0.203225
Deepmaps	15	0.7206	0.6937	0.5242	0.3313	0.56745
Cobolt	16	0.8116	0.7004	0.5997	0.4118	0.630875
Pamona	17	0.5868	0.4221	0.5047	0.3733	0.471725
scJoint	18	0.8998	0.8696	0.6579	0.641	0.767075
scGPT-human	19	0.7421	0.6942	0.5661	0.3619	0.591075
UCE	20	0.6857	0.6382	0.5148	0.2929	0.5329
Harmony	21	0.8045	0.6246	0.5168	0.3483	0.57355
scGPT_bc	1	0.7221	0.6939	0.5658	0.3425	0.581075
scGPT_bc_zeroshot	2	0.5425	0.5361	0.5029	0.1811	0.44065
scGPT_human_zeroshot	4	0.5632	0.5188	0.5133	0.1925	0.44695
Geneformer	5	0.4881	0.3747	0.4977	0.1498	0.377575
scFoundation	6	0.6431	0.5712	0.5075	0.2339	0.488925
UCE	7	0.6857	0.6382	0.5148	0.2929	0.5329
scGPT-scVI	8	0.8561	0.8126	0.5612	0.4646	0.673625
Results for different versions of scGPT-Finetuning
Pretrain-model	# Transformer Layers	Load pre- trained encoder	mean average precision	normalized mutual info	avg silhouette width	ARI
Human	4	FALSE	0.7262	0.6731	0.5677	0.3454
		TRUE	0.717	0.6621	0.5692	0.3262
	8	FALSE	0.704	0.6875	0.567	0.3428
		TRUE	0.7421	0.6942	0.5661	0.3619
	12	FALSE	0.6992	0.6462	0.5628	0.333
		TRUE	0.7245	0.6828	0.5697	0.327
Blood	4	FALSE	0.7221	0.6939	0.5658	0.3425
		TRUE	0.6899	0.6981	0.5674	0.3451
	8	FALSE	0.7192	0.6896	0.5664	0.326
		TRUE	0.7242	0.6977	0.5712	0.3289
	12	FALSE	0.6984	0.6656	0.5696	0.3528
		TRUE	0.7137	0.6972	0.5702	0.358

## Sheet: Chen-2019_inte
Methods	mean average precision	normalized mutual info	avg silhouette width	ARI
GLUE	0.7772	0.7378	0.5476	0.4521	0.628675
TotalVI	0.5125	0.3221	0.4387	0.1432	0.354125
scMoMaT	0.7553	0.5911	0.4798	0.42	0.56155
LIGER	0.5026	0.3616	0.491	0.2726	0.40695
MOFA	0.7492	0.6222	0.4845	0.0537	0.4774
PCA	0.5662	0.4862	0.4885	0.1462	0.421775
bindSC	0.4338	0.3504	0.4972	0.1285	0.352475
Seurat4	0.55	0.4858	0.4974	0.1456	0.4197
Seurat5	0.7965	0.6268	0.4479	0.0807	0.487975
MMD-MA	0.5309	0.4118	0.4565	0.0028	0.3505
UnionCom	0.5756	0.4868	0.5004	0.2003	0.440775
scVI	0.3683	0.3197	0.4886	0.11	0.32165
scMDC	0.7429	0.5729	0.501	0.5966	0.60335
iNMF	0.2545	0.0858	0.3064	0.0028	0.162375
Deepmaps	0.6447	0.5055	0.5065	0.2803	0.48425
Cobolt	0.7191	0.5906	0.5557	0.3193	0.546175
Pamona	0.3575	0.1895	0.4621	0.0797	0.2722
scJoint	0.6092	0.44	0.5173	0.2092	0.443925
UCE	0.4186	0.3108	0.5002	0.1253	0.338725
Harmony	0.4204	0.2611	0.4742	0.0403	0.299
UCE-scVI	0.7544	0.6678	0.5315	0.3185	0.56805

## Sheet: Ma-2021-53_inte
Methods	mean average precision	normalized mutual info	avg silhouette width	ARI
GLUE	0.7657	0.7178	0.5647	0.5302	0.6446
TotalVI	0.4985	0.3087	0.4287	0.1106	0.336625
scMoMaT	0.6091	0.4302	0.4757	0.19	0.42625
LIGER	0.578	0.5273	0.4962	0.3136	0.478775
MOFA	0.7644	0.6367	0.484	0.0465	0.4829
PCA	0.56	0.4196	0.4684	0.0546	0.37565
bindSC	0.6787	0.6276	0.5366	0.3887	0.5579
Seurat4	0.6163	0.5983	0.5055	0.3869	0.52675
Seurat5	0.8682	0.6952	0.4669	0.0369	0.5168
MMD-MA	0.4495	0.3672	0.4329	0.1513	0.350225
UnionCom	0.6232	0.5065	0.4955	0.2609	0.471525
scVI	0.5051	0.3895	0.4886	0.1383	0.380375
scMDC	0.7313	0.5825	0.4385	0.4035	0.53895
iNMF	0.2379	0.1238	0.3479	-0.0022	0.17685
Deepmaps	0.4205	0.1799	0.4657	0.0238	0.272475
Cobolt	0.5721	0.5617	0.5106	0.3387	0.495775
Pamona	0.3632	0.2766	0.4505	0.1301	0.3051
scJoint	0.7043	0.6444	0.5454	0.4234	0.579375
UCE	0.2997	0.2385	0.4903	0.0978	0.281575
Harmony	0.5176	0.41	0.4691	0.153	0.387425
UCE-scVI	0.3774	0.1818	0.4905	0.0634	0.278275

## Sheet: Ma-2021-54_inte
Methods	mean average precision	normalized mutual info	avg silhouette width	ARI
GLUE	0.6486	0.5716	0.5282	0.3469	0.523825
TotalVI	0.7262	0.553	0.4994	0.3281	0.526675
scMoMaT	0.5959	0.4001	0.4816	0.1531	0.407675
LIGER	0.5384	0.4364	0.4992	0.2522	0.43155
MOFA	0.719	0.5495	0.4896	0.0503	0.4521
PCA	0.4933	0.3295	0.4629	0.1146	0.350075
bindSC	0.6237	0.5279	0.5106	0.2377	0.474975
Seurat4	0.5617	0.5233	0.4983	0.2624	0.461425
Seurat5	0.7957	0.6079	0.4701	0.0388	0.478125
MMD-MA	0.4963	0.3668	0.4451	0.1377	0.361475
UnionCom	0.5497	0.3983	0.4832	0.1306	0.39045
scVI	0.4451	0.3117	0.4896	0.124	0.3426
scMDC	0.6607	0.4717	0.3915	0.3725	0.4741
iNMF	0.2687	0.0933	0.2253	0.0025	0.14745
Deepmaps	0.3559	0.1149	0.4509	0.0076	0.232325
Cobolt	0.6438	0.5293	0.5203	0.2911	0.496125
Pamona	0.3204	0.175	0.4587	0.0844	0.259625
scJoint	0.6548	0.5562	0.5249	0.2513	0.4968
UCE	0.2944	0.1879	0.4907	0.0712	0.26105
Harmony	0.4871	0.3245	0.4675	0.1611	0.36005
UCE-scVI	0.4003	0.2168	0.4923	0.0702	0.2949

## Sheet: Ma-2021-55_inte
Methods	mean average precision	normalized mutual info	avg silhouette width	ARI
GLUE	0.6518	0.5889	0.5285	0.3228	0.523
TotalVI	0.5446	0.3629	0.3613	0.1608	0.3574
scMoMaT	0.5967	0.3827	0.483	0.1281	0.397625
LIGER	0.5481	0.4747	0.4991	0.311	0.458225
MOFA	0.7238	0.5567	0.4873	0.0331	0.450225
PCA	0.4684	0.3	0.4503	0.0442	0.315725
bindSC	0.6321	0.5426	0.5134	0.2423	0.4826
Seurat4	0.5719	0.5415	0.4979	0.2599	0.4678
Seurat5	0.8024	0.6195	0.4651	0.0582	0.4863
MMD-MA	0.4655	0.3349	0.4328	0.1141	0.336825
UnionCom	0.5665	0.4178	0.4849	0.1463	0.403875
scVI	0.3978	0.2861	0.4879	0.1259	0.324425
scMDC	0.6668	0.4554	0.3953	0.2572	0.443675
iNMF	0.2499	0.0844	0.2163	-0.0011	0.137375
Deepmaps	0.3109	0.0946	0.4274	0.0326	0.216375
Cobolt	0.6473	0.5276	0.514	0.293	0.495475
Pamona	0.3184	0.1982	0.455	0.1176	0.2723
scJoint	0.6621	0.5579	0.5238	0.2824	0.50655
UCE	0.2935	0.1677	0.4911	0.0514	0.250925
Harmony	0.4818	0.3223	0.4824	0.1094	0.348975
UCE-scVI	0.4014	0.2233	0.4923	0.0812	0.29955

## Sheet: paired_inte_overall
Methods	10x-Multiome-Pbmc10k	Chen-2019	Ma-2020-batch-53	Ma-2020-batch-54	Ma-2020-batch-55	Overall
GLUE	0.676475	0.628675	0.6446	0.523825	0.523	0.599315
scMDC	0.73905	0.60335	0.53895	0.4741	0.443675	0.559825
scJoint	0.767075	0.443925	0.579375	0.4968	0.50655	0.558745
bindSC	0.6603	0.352475	0.5579	0.474975	0.4826	0.50565
Seurat4	0.79515	0.4197	0.52675	0.461425	0.4678	0.534165
Cobolt	0.630875	0.546175	0.495775	0.496125	0.495475	0.532885
Seurat5	0.552175	0.487975	0.5168	0.478125	0.4863	0.504275
scMoMaT	0.6276	0.56155	0.42625	0.407675	0.397625	0.48414
MOFA	0.5346	0.4774	0.4829	0.4521	0.450225	0.479445
LIGER	0.509	0.40695	0.478775	0.43155	0.458225	0.4569
UnionCom	0.452925	0.440775	0.471525	0.39045	0.403875	0.43191
TotalVI	0.506325	0.354125	0.336625	0.526675	0.3574	0.41623
PCA	0.480475	0.421775	0.37565	0.350075	0.315725	0.38874
scVI	0.550625	0.32165	0.380375	0.3426	0.324425	0.383935
Deepmaps	0.56745	0.48425	0.272475	0.232325	0.216375	0.354575
MMD-MA	0.331375	0.3505	0.350225	0.361475	0.336825	0.34608
UCE	0.5329	0.338725	0.278725	0.2585	0.2519	0.33215
Pamona	0.471725	0.2722	0.3051	0.259625	0.2723	0.31619
scGPT	0.591075					0.591075
iNMF	0.203225	0.162375	0.17685	0.14745	0.137375	0.165455
Harmony	0.57355	0.299	0.387425	0.36005	0.348975	0.3938
FM-scVI	0.673625	0.56805	0.278275	0.2949	0.29955	0.42288

## Sheet: Yao_inte
Methods	mean average precision	normalized mutual info	avg silhouette width	ARI
GLUE	0.8982	0.7774	0.58	0.5488	0.7011
scMoMaT (OOM)
LIGER	0.803	0.5946	0.6056	0.6478	0.66275
PCA	0.9317	0.7247	0.353	0.1275	0.534225
bindSC
Seurat4	0.8911	0.6665	0.4554	0.3553	0.592075
scVI	0.6969	0.4686	0.5161	0.2013	0.470725
iNMF	0.5184	0.2727	0.4976	0.1177	0.3516
Cobolt	0.7267	0.5171	0.5382	0.2753	0.514325
Pamona (OOM)
scJoint	0.8623	0.68	0.6593	0.5611	0.690675
UCE	0.6391	0.5188	0.5431	0.3604	0.51535
Harmony	0.8511	0.5438	0.5303	0.2578	0.54575
UCE-scVI	0.7401	0.5461	0.5222	0.2317	0.510025

## Sheet: Muto1_inte
Methods	mean average precision	normalized mutual info	avg silhouette width	ARI
GLUE	0.9566	0.811	0.6343	0.4255	0.70685
scMoMaT	0.9273	0.5698	0.5162	0.1615	0.5437
LIGER	0.95	0.7155	0.6973	0.4566	0.70485
PCA	0.4294	0.6932	0.4349	0.0804	0.409475
bindSC	0.9544	0.8784	0.5417	0.3087	0.6708
Seurat4	0.9267	0.8334	0.5996	0.536	0.723925
scVI	0.8385	0.7194	0.5193	0.2385	0.578925
iNMF	0.5873	0.2116	0.2314	-0.0549	0.24385
Cobolt	0.5288	0.2013	0.4776	0.0514	0.314775
Pamona	0.7931	0.4534	0.4961	0.2987	0.510325
scJoint	0.9672	0.8975	0.7474	0.6356	0.811925
Geneformer	0.6671	0.2472	0.4275	0.0838	0.3564
scFoundation	0.7665	0.3553	0.4281	0.1239	0.41845
UCE	0.8785	0.6364	0.543	0.3912	0.612275
scGPT_zero	0.8146	0.5674	0.4905	0.2637	0.53405
Harmony	0.9382	0.6099	0.5393	0.3233	0.602675
scGPT-scVI	0.8964	0.6579	0.5273	0.2242	0.57645

## Sheet: Muto2_inte
Methods	mean average precision	normalized mutual info	avg silhouette width	ARI
GLUE	0.9492	0.7987	0.6284	0.4737	0.7125
scMoMaT	0.9078	0.6778	0.5158	0.1371	0.559625
LIGER	0.9213	0.7613	0.6747	0.6391	0.7491
PCA	0.9232	0.7821	0.4476	0.2273	0.59505
bindSC	0.9452	0.8606	0.5873	0.4697	0.7157
Seurat4	0.9427	0.8773	0.6232	0.9158	0.83975
scVI	0.8557	0.7731	0.5266	0.4236	0.64475
iNMF	0.5161	0.2774	0.4402	0.0468	0.320125
Cobolt	0.5387	0.3305	0.4961	0.126	0.372825
Pamona	0.793	0.5128	0.5207	0.4421	0.56715
scJoint	0.9683	0.9056	0.7538	0.9273	0.88875
Geneformer	0.6084	0.3573	0.4413	0.1198	0.3817
scFoundation	0.6973	0.4241	0.4409	0.1539	0.42905
UCE	0.8421	0.6892	0.5469	0.4282	0.6266
scGPT_kidney	0.7719	0.6363	0.5181	0.3521	0.5696
Harmony	0.922	0.7074	0.5157	0.3799	0.63125
scGPT-scVI	0.8607	0.7135	0.522	0.299	0.5988

## Sheet: Muto3_inte
Methods	mean average precision	normalized mutual info	avg silhouette width	ARI
GLUE	0.9358	0.7764	0.6161	0.4921	0.7051
scMoMaT	0.8954	0.6093	0.5296		0.6781
LIGER	0.9411	0.8181	0.6739	0.6308	0.765975
PCA	0.9253	0.7604	0.471	0.1637	0.5801
bindSC	0.9492	0.8444	0.5829	0.469	0.711375
Seurat4	0.9473	0.8488	0.613	0.6147	0.75595
scVI	0.7775	0.6346	0.5202	0.2685	0.5502
iNMF	0.4946	0.2202	0.4688	0.025	0.30215
Cobolt	0.4185	0.1849	0.4844	0.0698	0.2894
Pamona	0.8227	0.5596	0.502	0.3399	0.55605
scJoint	0.9604	0.8901	0.7223	0.7407	0.828375
Geneformer	0.5613	0.2847	0.4492	0.0965	0.347925
scFoundation	0.6824	0.3662	0.4542	0.167	0.41745
UCE	0.8205	0.628	0.5265	0.4701	0.611275
scGPT_kidney	0.7462	0.5451	0.4967	0.3931	0.545275
Harmony	0.9156	0.6293	0.5209	0.3901	0.613975
scGPT-scVI	0.8461	0.6762	0.5176	0.3705	0.6026

[truncated: 5 more sheets: Muto4_inte, Muto5_inte, unpaired_inte_overall, Triple omics-fuse, Triple cell type inte]
