# Supplementary material for: SCMBench: benchmarking domain-specific and foundation models for single-cell multi-omics data integration
Source: Nat Commun. 2026 May 2;17:5967. doi: 10.1038/s41467-026-72570-x (PMC13342640; doi:10.1038/s41467-026-72570-x)
Supplement: Supplementary file 5 — Supplementary Data 3 [file 41467_2026_72570_MOESM5_ESM.xlsx]

## Sheet: PBMC-10x overall
Methods	Method_ID	Traj_conserv	biomarker	Differential accessible regions (DARs)	Enriched Motif
GLUE	1	0.6	0.79927	0.741443	0.663007
TotalVI	2	0.4865	0.74662	0.681793	0.650919
scMoMaT	3	0.4449	0.779597	0.691321	0.610174
LIGER	4	0.4177	0.765526	0.742312	0.665498
MOFA	5	0.9307	0.8051	0.726618	0.646501
PCA	6	0.4844	0.772836	0.687636	0.633065
bindSC	7	0.5622	0.787841	0.682337	0.611029
Seurat4	8	0.5923	0.772473	0.723268	0.644202
Seurat5	9	0.6047	0.780961	0.692233	0.619272
MMD-MA	10	0.3452	0.650784	0.611786	0.562074
UnionCom	11	0.3234	0.801811	0.701257	0.649616
scVI	12	0.7021	0.686722	0.697943	0.619833
scMDC	13	0.5586	0.791269	0.733211	0.663217
iNMF	14	0.4962	0.728211	0.66921	0.643477
Deepmaps	15	0.4262	0.787362	0.705234	0.637749
Cobolt	16	0.5132	0.769451	0.713657	0.643969
Pamona	17	0.5493	0.63861	0.702554	0.651193
scJoint	18	0.6383	0.802988	0.721468	0.64373
Harmony	19	0.8751	0.808388	0.714927	0.642766
UCE	20	0.1635	0.818898	0.651632	0.621222
scGPT-scVI	21	0.5198	0.775537	0.687006	0.59303
scFoundation	22	0.1272	0.805927	0.66984	0.638422
scGPT_bc	23	0.5386	0.796378	0.734456	0.665631
scGPT_bc_zero	24	0.1321	0.790452	0.602688	0.620841
scGPT_human	25	0.55	0.801852	0.73609	0.672218
scGPT_human_zero	26	0.1263	0.790586	0.585555	0.581744
Geneformer	27	0.1751	0.806305	0.492202	0.507003

## Sheet: PBMC-10x biomarker-prior
Methods	Method ID	annotated_recall	annotated_jsi
Cobolt	1	0.209461	0.0471647
Deepmaps	2	0.232989	0.0546906
GLUE	3	0.225311	0.0490911
Geneformer	4	0.197364	0.0451798
Harmony	5	0.188963	0.0451707
LIGER	6	0.160485	0.0429522
MMD_MA	7	0.24883	0.0528617
MOFA	8	0.227566	0.0495839
PCA	9	0.231167	0.053957
Pamona	10	0.186733	0.0424231
TotalVI	11	0.192845	0.0435559
UCE	12	0.192555	0.0456136
UnionCom	13	0.199572	0.0461552
bindsc	14	0.228602	0.049086
iNMF	15	0.218376	0.044417
scFoundation	16	0.218594	0.047242
scGPT_bc	17	0.196641	0.0453211
scGPT_bc_zero	18	0.21844	0.0538268
scGPT_human	19	0.197749	0.0458513
scGPT_human_zero	20	0.208533	0.0517487
scGPT_scvi	21	0.262119	0.0562813
scJoint	22	0.253047	0.0521175
scMDC	23	0.194155	0.046036
scMoMaT	24	0.260399	0.0577176
scVI	25	0.289212	0.0637449
seurat4	26	0.230811	0.0524816
seurat5	27	0.227141	0.0536456

## Sheet: PBMC-10x traj_details
	Combo_all	rna_only_all	Combo_branch_major	rna_only_branch_major	Combo_branch minor	rna_only branch minor	Combo_branch B cell
bindSC	0.5622	0.862	0.6632	0.7497	0.4162	0.8531	0.5312
Cobolt	0.5132	0.362	0.4029	0.6426	0.5908	0.7438	0.5026
Deepmaps	0.4262	0.2053	0.5391	0.7759	0.3861	0.7706	0.5275
Geneformer	0.1751	0.7304	0.1394	0.8117	0.648	0.9117	0.1642
GLUE	0.6	0.6616	0.6445	0.6286	0.4284	0.8769	0.5708
iNMF	0.4962	0.6982	0.5491	0.6198	0.4319	0.4873	0.7807
LIGER	0.4177	0.2435	0.5283	0.3864	0.3587	0.2859	0.4218
MMD_MA	0.3452	0.4457	0.5004	0.7203	0.8734	0.7164	0.7349
MOFA	0.9307	0.3231	0.8273	0.6315	0.2001	0.2847	0.8226
Pamona	0.5493	0.7395	0.4351	0.5984	0.629	0.4832	0.5696
PCA	0.4844	0.8513	0.4273	0.8054	0.8672	0.7294	0.8442
scFoundation	0.1272	0.7793	0.1422	0.6261	0.7151	0.7089	0.1741
scGPT-bc	0.5386	0.3663	0.4894	0.6525	0.4517	0.7285	0.5774
scGPT-bc-zero	0.1321	0.8159	0.2739	0.6238	0.6563	0.6293	0.1825
scGPT	0.55	0.4875	0.5518	0.6531	0.4539	0.7682	0.5636
scGPT-zero	0.1263	0.7378	0.8015	0.4597	0.7055	0.5768	0.159
scJoint	0.6383	0.1333	0.5342	0.6362	0.5405	0.4095	0.6112
scMDC	0.5586	0.8123	0.3645	0.6469	0.6551	0.5485	0.5457
scMoMaT	0.4449	0.6777	0.5183	0.717	0.4505	0.8412	0.559
scVI	0.7021	0.8174	0.7253	0.6393	0.4398	0.8498	0.6608
Seurat4	0.5923	0.1344	0.7008	0.3043	0.4019	0.8565	0.6863
Seurat5	0.6047	0.6724	0.2534	0.6781	0.1929	0.5752	0.8581
TotalVI	0.4865	0.3071	0.6146	0.6957	0.4042	0.9001	0.5406
UCE	0.1635	0.7709	0.2769	0.6456	0.6479	0.8708	0.8126
UnionCom	0.3234	0.2785	0.4945	0.5562	0.7541	0.4375	0.8335
Harmony	0.8741	0.1254	0.1398	0.4349	0.2927	0.4286	0.1921
scGPT-scVI	0.5198	0.8282	0.556	0.7592	0.5362	0.8781	0.5324
Results for different versions of scGPT-Finetuning
Pretrain-model	# Transformer Layers	Load pre- trained encoder	Combo_all	rna_only_all	Combo_branch_major	rna_only_branch_major
Human	4	FALSE	0.55	0.4875	0.5518	0.6531
		TRUE	0.5375	0.4917	0.5155	0.7298
	8	FALSE	0.5363	0.7221	0.513	0.7119
		TRUE	0.5374	0.6419	0.5265	0.7172
	12	FALSE	0.5414	0.7296	0.4945	0.6582
		TRUE	0.5534	0.5431	0.5404	0.7109
Blood	4	FALSE	0.5386	0.3663	0.4894	6525
		TRUE	0.5461	0.5113	0.534	0.6475
	8	FALSE	0.5431	0.3706	0.4803	0.7584
		TRUE	0.5481	0.4985	0.5394	0.6519
	12	FALSE	0.5395	0.6978	0.5692	0.7735
		TRUE	0.5517	0.6309	0.5442	0.6573

## Sheet: Muto-2021-1_overall
	Method_ID	Traj_conserv	biomarker	Differential accessible regions (DARs)	Enriched Motif
GLUE	1	0.5809	0.693227	0.808655	0.765977
scMoMaT	2	0.5072	0.702518	0.746418	0.704891
LIGER	3	0.6286	0.673497	0.739799	0.698597
PCA	4	0.8225	0.65396	0.813201	0.770346
bindsc	5	0.6803	0.685616	0.812189	0.767865
seurat4	6	0.6187	0.690848	0.81091	0.765355
scVI	7	0.6296	0.691453	0.805385	0.766176
iNMF	8	0.5516	0.564445	0.775014	0.76455
Cobolt	9	0.8577	0.675382	0.692416	0.687051
Pamona	10	0.6711	0.683204	0.822299	0.779252
scJoint	11	0.7568	0.707134	0.804263	0.765789
Geneformer	12	0.6867	0.641518	0.718724	0.719182
scFoundation	13	0.8964	0.641554	0.766861	0.736763
UCE	14	0.7175	0.692896	0.787655	0.76855
scGPT	15	0.7781	0.654503	0.76322	0.742319
Harmony	16	0.9462	0.698554	0.747479	0.70538
scGPT-scVI	17	0.7831	0.713044	0.815762	0.774836

## Sheet: Muto-2021-1 traj
	Combo-All
GLUE	0.5809
scMoMaT	0.5072
LIGER	0.6286
PCA	0.8225
bindsc	0.6803
seurat4	0.6187
scVI	0.6296
iNMF	0.5516
Cobolt	0.8577
Pamona	0.6711
scJoint	0.7568
Geneformer	0.6867
scFoundation	0.8964
UCE	0.7175
scGPT	0.7781
Harmony	0.9462
scGPT-scVI	0.7831

## Sheet: Chen-2019 overall
Method	biomarker	trajectory	Differential accessible regions (DARs)	Enriched Motif
Pamona	0.543911	0.4086	0.6407	0.731912
Deepmaps	0.623492	0.5428	0.553405	0.762257
TotalVI	0.554497	0.5385	0.644907	0.757638
iNMF	0.586637	0.5245	0.60429	0.726904
MMD_MA	0.564798	0.6606	0.622914	0.72313
PCA	0.614017	0.6578	0.64482	0.68677
Cobolt	0.608366	0.5286	0.555021	0.73275
scMDC	0.59533	0.4688	0.578516	0.701902
seurat4	0.603852	0.5052	0.615282	0.739965
GLUE	0.594533	0.2121	0.563147	0.639786
UCE	0.590991	0.8751	0.608758	0.727124
scVI	0.614083	0.511	0.608225	0.723263
scMoMaT	0.615328	0.5773	0.622366	0.764601
scJoint	0.606481	0.5668	0.605117	0.745437
LIGER	0.548596	0.5256	0.634478	0.743339
UnionCom	0.641699	0.7475	0.661532	0.760253
MOFA	0.63106	0.522	0.601326	0.689111
bindSC	0.6583	0.495	0.5879	0.622
Seurat5	0.623138	0.6111	0.481985	0.570401
Harmony	0.574473	0.3064	0.651029	0.750202
scGPT-scVI	0.577878	0.5177	0.551757	0.64811

## Sheet: Chen-2019 traj
Method	Combo_all
Pamona	0.4086
Deepmaps	0.5428
TotalVI	0.5385
iNMF	0.5245
MMD_MA	0.6606
PCA	0.6578
Cobolt	0.5286
scMDC	0.4688
seurat4	0.5052
GLUE	0.2121
UCE	0.8751
scVI	0.511
scMoMaT	0.5773
scJoint	0.5668
LIGER	0.5256
UnionCom	0.7475
MOFA	0.522
bindSC	0.495
Seurat5	0.6111
Harmony	0.3064
scGPT-scVI	0.5177

## Sheet: Ma-2020-53 overall
	Biomarker	trajectory	Differential accessible regions (DARs)	Enriched Motif
Pamona	0.546864	0.5396	0.344163	0.344163
Deepmaps	0.570114	0.5003	0.42652	0.42652
TotalVI	0.579915	0.4734	0.434643	0.434643
iNMF	0.59995	0.493	0.387428	0.387428
MMD_MA	0.581251	0.5706	0.443411	0.443411
PCA	0.59849	0.6289	0.438447	0.438447
Cobolt	0.594265	0.4506	0.45916	0.45916
scMDC	0.650878	0.5765	0.487122	0.487122
seurat4	0.657272	0.5779	0.51452	0.51452
GLUE	0.630267	0.4964	0.432826	0.432826
UCE	0.463441	0.5629	0.40724	0.40724
scVI	0.660817	0.5501	0.389034	0.389034
scMoMaT	0.634436	0.5303	0.464849	0.464849
scJoint	0.585348	0.4142	0.49006	0.49006
LIGER	0.667927	0.5425	0.48061	0.48061
UnionCom	0.666106	0.5918	0.385987	0.385987
MOFA	0.626111	0.4548	0.361355	0.361355
bindSC	0.652464	0.541	0.491173	0.491173
Seurat5	0.590117	0.5901	0.418985	0.418985
Harmony	0.635194	0.4868	0.464675	0.464675
scGPT-scVI	0.543876	0.5767	0.437233	0.437233

## Sheet: Ma-2020-53 traj
	Combo All
Pamona	0.5396
Deepmaps	0.5003
TotalVI	0.4734
iNMF	0.493
MMD_MA	0.5706
PCA	0.6289
Cobolt	0.4506
scMDC	0.5765
seurat4	0.5779
GLUE	0.4964
UCE	0.5629
scVI	0.5501
scMoMaT	0.5303
scJoint	0.4142
LIGER	0.5425
UnionCom	0.5918
MOFA	0.4548
bindSC	0.541
Seurat5	0.5901
Harmony	0.4868
scGPT-scVI	0.5767

## Sheet: Biomarker_old
	10x-Multiome-Pbmc10k-small	Chen-2019-small	Muto-2021-small	Ma-2020-batch-53-small	Ma-2020-batch-54-small	Ma-2020-batch-55-small	Ma-2020-batch-56-small
scGPT	0.801852		0.654503
Pamona	0.63861	0.543911	0.683204	0.546864	0.565205	0.52325	0.552089
Deepmaps	0.787362	0.623492		0.570114	0.565072	0.491682	0.661155
TotalVI	0.74662	0.554497		0.579915	0.688059	0.618841	0.557911
iNMF	0.728211	0.586637	0.564445	0.59995	0.634797	0.60536	0.664101
MMD_MA	0.650784	0.564798		0.581251	0.652945	0.606043	0.632649
PCA	0.772836	0.614017	0.65396	0.59849	0.646784	0.588807	0.676042
Cobolt	0.769451	0.608366	0.675382	0.594265	0.661495	0.617185	0.656543
scMDC	0.791269	0.59533		0.650878	0.663873	0.620432	0.69117
seurat4	0.772473	0.603852	0.690848	0.657272	0.611752	0.614631	0.648025
GLUE	0.79927	0.594533		0.630267	0.671467	0.62433	0.65511
UCE	0.818898	0.590991	0.692896	0.463441	0.558698	0.509702	0.567897
scVI	0.686722	0.614083	0.691453	0.660817	0.665422	0.618125	0.646736
scMoMaT	0.779597	0.615328	0.702518	0.634436	0.682291	0.637934	0.670302
scJoint	0.802988	0.606481	0.707134	0.585348	0.621624	0.638406	0.699781
LIGER	0.765526	0.548596	0.673497	0.667927	0.628579	0.650032	0.68512
UnionCom	0.801811	0.641699		0.666106	0.676678	0.623634	0.728937
MOFA	0.8051	0.63106		0.626111	0.669084	0.655586	0.689272
bindSC	0.787841	0.6583	0.685616	0.652464	0.657804	0.617941	0.71614
Seurat5	0.780961	0.623138	0.693227	0.590117	0.625834	0.616809
Harmony	0.808388	0.574473	0.698554	0.635194	0.676404	0.630767	0.637823
FM-scVI	0.775537	0.577878	0.713044	0.543876	0.652174	0.595903	0.65902

[truncated: 8 more sheets: Biomarker, DARs, Motifs, Bio_conserv, Paired TC scores, Unpaired TC_scores, Ma_batch_overall, Muto_batch_overall]
