# Supplementary material for: SCMBench: benchmarking domain-specific and foundation models for single-cell multi-omics data integration
Source: Nat Commun. 2026 May 2;17:5967. doi: 10.1038/s41467-026-72570-x (PMC13342640; doi:10.1038/s41467-026-72570-x)
Supplement: Supplementary file 6 — Supplementary Data 4 [file 41467_2026_72570_MOESM6_ESM.xlsx]

## Sheet: MAP
	Batch Effect = 0	Batch Effect = 0.5	Batch Effect = 1	Batch Effect = 1.5	Batch Effect = 2	Batch Effect = 3
Cobolt	0.3267	0.3285	0.328	0.3203	0.3083	0.2962
iNMF	0.483	0.4482	0.3999	0.3758	0.3614	0.3336
MMD-MA	0.7313	0.7273	0.6802	0.6067	0.6889	0.6298
scJoint	0.6548	0.6592	0.6909	0.7748	0.7308	0.8597
PCA	0.8326	0.8193	0.7989	0.7925	0.8163	0.8307
scVI	0.8326	0.817	0.7883	0.8421	0.8774	0.8608
scMoMaT	0.9062	0.9314	0.9521	0.9773	0.9909	0.9869
seurat5	0.9882	0.988	0.9827	0.9811	0.9784	0.9733
MOFA	0.9984	0.9982	0.9964	0.9954	0.996	0.9941
scMDC	1	0.996	0.9954	0.9997	1	1

## Sheet: ARI
	Batch Effect = 0	Batch Effect = 0.5	Batch Effect = 1	Batch Effect = 1.5	Batch Effect = 2	Batch Effect = 3
iNMF	0.0168	0.009	0.0088	0.0108	0.0055	0.0098
Cobolt	0.0453	0.0459	0.0468	0.041	0.0406	0.039
PCA	0.077	0.071	0.0588	0.0315	0.0201	0.012
seurat5	0.1446	0.1339	0.1172	0.0497	0.0355	0.0344
MOFA	0.1458	0.1458	0.1288	0.0505	0.0357	0.0347
MMD-MA	0.3721	0.368	0.2796	0.2077	0.1093	0.0772
scMoMaT	0.4294	0.4498	0.3715	0.2968	0.3241	0.1786
scJoint	0.3691	0.3815	0.3816	0.3909	0.3147	0.2351
scVI	0.4587	0.4147	0.38	0.2233	0.4235	0.3113
scMDC	1	0.7912	0.2862	0.1326	0.2052	0.241

## Sheet: ASW
	Batch Effect = 0	Batch Effect = 0.5	Batch Effect = 1	Batch Effect = 1.5	Batch Effect = 2	Batch Effect = 3
Cobolt	0.4806	0.4769	0.4764	0.4794	0.4785	0.4809
iNMF	0.3939	0.3535	0.3774	0.381	0.3195	0.3342
MMD-MA	0.4872	0.4927	0.4796	0.4715	0.4503	0.4543
MOFA	0.5083	0.5094	0.5074	0.5034	0.5017	0.4988
PCA	0.464	0.4591	0.4543	0.4504	0.4481	0.4366
scJoint	0.4976	0.4898	0.4939	0.5334	0.5164	0.534
scMDC	0.822	0.6669	0.5822	0.5272	0.5422	0.5573
scMoMaT	0.5592	0.5471	0.5419	0.5491	0.5322	0.5311
scVI	0.5233	0.522	0.5167	0.5226	0.5254	0.518
seurat5	0.515	0.5115	0.5054	0.4992	0.4955	0.4915

## Sheet: NMI
	Batch Effect = 0	Batch Effect = 0.5	Batch Effect = 1	Batch Effect = 1.5	Batch Effect = 2	Batch Effect = 3
Cobolt	0.1453	0.141	0.1416	0.1311	0.1219	0.1116
iNMF	0.2273	0.1968	0.1723	0.1481	0.1439	0.1237
MMD-MA	0.6602	0.646	0.5746	0.4465	0.5061	0.4676
MOFA	0.8644	0.7811	0.7128	0.7125	0.7126	0.7127
PCA	0.8095	0.8023	0.7807	0.7271	0.6219	0.5992
scJoint	0.6642	0.6802	0.6806	0.7276	0.6706	0.705
scMDC	1	0.8011	0.8011	0.8018	0.8021	0.8021
scMoMaT	0.8085	0.7424	0.6963	0.7042	0.71	0.7066
scVI	0.852	0.8005	0.759	0.7289	0.6802	0.6785
seurat5	0.8609	0.7785	0.6978	0.699	0.6979	0.6868

## Sheet: GC
	Batch Effect = 0	Batch Effect = 0.5	Batch Effect = 1	Batch Effect = 1.5	Batch Effect = 2	Batch Effect = 3
Cobolt	0.6311	0.6149	0.676	0.6258	0.6549	0.6213
iNMF	0.7639	0.7369	0.6866	0.6854	0.7546	0.6672
MMD-MA	0.6474	0.6943	0.6922	0.8638	0.5631	0.3624
MOFA	0.5	0.5	0.2723	0.1782	0.1782	0.1782
PCA	0.6498	0.6996	0.6492	0.7493	0.5997	0.4814
scJoint	0.54	0.58	0.5836	0.5457	0.55	0.55
scMDC	1	0.4212	0.3565	0.3565	0.3565	0.3565
scMoMaT	0.5499	0.55	0.4999	0.3191	0.1782	0.2093
scVI	0.95	0.9498	0.95	0.9	0.8	0.8
seurat5	0.6	0.4999	0.5	0.1782	0.1854	0.1782

## Sheet: Batch-ASW
	Batch Effect = 0.5	Batch Effect = 1	Batch Effect = 1.5	Batch Effect = 2	Batch Effect = 3
Cobolt	0.9731	0.9714	0.9743	0.9707	0.976
iNMF	0.8016	0.7515	0.7385	0.5553	0.7338
MMD-MA	0.9574	0.9095	0.7342	0.7063	0.7646
MOFA	0.99	0.9517	0.8592	0.7734	0.7166
PCA	0.9461	0.9107	0.8849	0.8439	0.8133
scJoint	0.9889	0.9881	0.9932	0.9935	0.85
scMDC	0.4934	0.266	0.109	0.0673	0.0589
scMoMaT	0.9534	0.8902	0.8247	0.7528	0.6751
scVI	0.97	0.9573	0.9554	0.9381	0.9298
seurat5	0.9812	0.9427	0.8966	0.8597	0.8101

## Sheet: kBET
	Batch Effect = 0.5	Batch Effect = 1	Batch Effect = 1.5	Batch Effect = 2	Batch Effect = 3
Cobolt	0.9243	0.9015	0.8868	0.9073	0.9249
iNMF	0.8026	0.8221	0.8034	0.8081	0.8091
MMD-MA	0.7325	0.3307	0.3851	0.1665	0.2612
MOFA	0.1212	0	0	0	0
PCA	0.3641	0.4321	0.3018	0.1194	0.2834
scJoint	0.9588	0.9505	0.9204	0.9354	0.4122
scMDC	0	0.0188	0	0	0
scMoMaT	0.4462	0.0005	0	0.0814	0.081
scVI	0.059	0.0039	0.0059	0.0006	0
seurat5	0.0733	0.0484	0	0	0

## Sheet: ilisi
	Batch Effect = 0.5	Batch Effect = 1	Batch Effect = 1.5	Batch Effect = 2	Batch Effect = 3
Cobolt	0.7575	0.7341	0.73	0.7423	0.7371
iNMF	0.7949	0.6382	0.4999	0.4868	0.3155
MMD-MA	0.7844	0.4716	0.0922	0.0234	0.0214
MOFA	0	0	0	0	0
PCA	0.7153	0.5581	0.1792	0.0062	0
scJoint	0.8377	0.8397	0.8356	0.8286	0.3392
scMDC	0	0	0	0	0
scMoMaT	0.4643	0.0056	0	0	0
scVI	0.4711	0.2195	0.0669	0.0164	0.0023
seurat5	0.0949	0	0	0	0
