# Supplementary material for: SCMBench: benchmarking domain-specific and foundation models for single-cell multi-omics data integration
Source: Nat Commun. 2026 May 2;17:5967. doi: 10.1038/s41467-026-72570-x (PMC13342640; doi:10.1038/s41467-026-72570-x)
Supplement: Supplementary file 7 — Supplementary Data 5 [file 41467_2026_72570_MOESM7_ESM.xlsx]

## Sheet: Methods summary
	CPU	GPU		The green background means its default computational backend
bindSC	√	NA
cobolt	√	√
Deepmaps	CPU out of memory	√
Geneformer	0	√
GLUE	√	√
Harmony	√	NA
iNMF	√	NA
liger	√	NA
MMD-MA	√	√
MOFA	√	√
Pamona	√	NA
PCA	√	NA
scFoundation	√	√
scGPT	CPU out of memory	√
scJoint	√	√
scMDC	√	√
scMoMaT	√	√
scVI	√	√
Seurat4	√	NA
Seurat5	√	NA
TotalVI	√	√
UCE	√	√
UnionCom	√	√

## Sheet: time&memory
	CPU time (minute)	Peak RAM	Peak GPU memory
iNMF	2.1786	5838.15
scJoint	7.41339	6076.65	210.212
scMoMaT	11.5306	16201.5	18033.1
PCA	22.1609	13097.5
liger	22.6872	5824.98
bindSC	36.4716	12202.9
Harmony	38.5094	7782.4
MOFA	38.6639	5037.36	1107
Geneformer	39.7239	4621.68	22401.1
cobolt	40.5495	6356.58	807.817
scFoundation	45.1442	7681.45	3220.6
UCE	53.5259	12007.1	12423.2
scVI	58.041	2153.62	1379.03
MMD-MA	61.3949	6046.17	13116.3
Deepmaps	73.8909	57683.2	955.066
Seurat4	74.751	17229.1
Seurat5	79.6239	37623.9
TotalVI	130.271	9026.05	4623.1
UnionCom	184.114	10620.5	4610.39
GLUE	389.72	5775.63	1963.69
scMDC	527.466	33127.3	14787.9
scGPT	968.603	61640.2	23136.5
Pamona	3779.95	13376.2
Ps: If methods have both cpu and gpu version, CPU time and Peak RAM are acquired from their GPU running.

## Sheet: GPU-CPU-compare
	CPU time (minutes)	GPU time (minute)
Cobolt	350.96	40.54
MOFA	322.668	38.663
scFoundation	5359.03	3.733
scJoint	7.92	7.41
scMoMaT	4728.42	11.53
MMD-MA	15941	61.39

## Sheet: Hardware
os	Linux-6.8.0-51-generic-x86_64-with-glibc2.39
architecture/processor	x86_64
cpu_model	Intel(R) Xeon(R) Gold 6226 CPU @ 2.70GHz
cpu_count_physical	24
cpu_count_logical	48
ram_total_gb	125.51
gpu_available	TRUE
gpu_count	3
active_gpu_index	0
gpus	index: 0, model: NVIDIA GeForce RTX 3090, mem_gb: 24, compute_cap: 8.6
	index: 1, model: NVIDIA GeForce RTX 3090, mem_gb: 24, compute_cap: 8.6
	index: 2, model: Quadro P620, mem_gb: 2, compute_cap: 6.1

## Sheet: Details
	CPU version	GPU version
bindSC	"wall_time_min": 7.1593,	NA
	"cpu_time_min": 36.4716,
	"initial_ram_mb": 6408.1133,
	"final_ram_mb": 3793.9766,
	"ram_diff_mb": -2614.1367,
	"peak_ram_mb": 12202.9336,
cobolt	"wall_time_min": 28.096407810846966,	"wall_time_min": 28.889157394568127,
	"cpu_time_min": 350.96402635899994,	"cpu_time_min": 40.5494621583,
	"initial_ram_mb": 1196.03515625,	"initial_ram_mb": 1307.15234375,
	"final_ram_mb": 4729.76171875,	"final_ram_mb": 6138.84375,
	"ram_diff_mb": 3533.7265625,	"ram_diff_mb": 4831.69140625,
	"peak_ram_mb": 5230.64453125,	"peak_ram_mb": 6356.578125,
		"gpu_enabled": true,
		"final_gpu_memory_mb": 288.2841796875,
		"peak_gpu_memory_mb": 807.81689453125,
		"gpu_memory_diff_mb": 288.2841796875
Deepmaps	Out of memory	"wall_time_min": 11.7619,
		"cpu_time_min": 73.8909,
		"initial_ram_mb": 2633.5391,
		"final_ram_mb": 23588.0547,
		"ram_diff_mb": 20954.5156,
		"peak_ram_mb": 57683.1953,
		"gpu_enabled": true,
		"final_gpu_memory_mb": 694.0859,
		"peak_gpu_memory_mb": 955.0659,
		"gpu_memory_diff_mb": 694.0859
Geneformer	More than 2 weeks	"wall_time_min": 42.306958842277524,
		"cpu_time_min": 39.72391338288333,
		"initial_ram_mb": 2183.58203125,
		"final_ram_mb": 4503.140625,
		"ram_diff_mb": 2319.55859375,
		"peak_ram_mb": 4621.67578125,
		"gpu_enabled": true,
		"final_gpu_memory_mb": 471.02490234375,
		"peak_gpu_memory_mb": 22401.09326171875,
		"gpu_memory_diff_mb": 471.02490234375
GLUE	"wall_time_min": 174.48397025267283,	"wall_time_min": 198.19451242685318,
	"cpu_time_min": 1543.9328595520167,	"cpu_time_min": 389.72040699064996,
	"initial_ram_mb": 1182.71875,	"initial_ram_mb": 1287.35546875,
	"final_ram_mb": 4046.9296875,	"final_ram_mb": 2370.98046875,
	"ram_diff_mb": 2864.2109375,	"ram_diff_mb": 1083.625,
	"peak_ram_mb": 6390.90234375,	"peak_ram_mb": 5775.6328125,
		"gpu_enabled": true,
		"final_gpu_memory_mb": 29.3017578125,
		"peak_gpu_memory_mb": 1963.69189453125,
		"gpu_memory_diff_mb": 29.3017578125
Harmony	"wall_time_min": 13.026015853881836,	NA
	"cpu_time_min": 38.50944983815,
	"initial_ram_mb": 1606.3359375,
	"final_ram_mb": 4332.19140625,
	"ram_diff_mb": 2725.85546875,
	"peak_ram_mb": 7782.40234375,
iNMF	"wall_time_min": 0.6852,	NA
	"cpu_time_min": 2.1786,
	"initial_ram_mb": 5155.457,
	"final_ram_mb": 4558.8281,
	"ram_diff_mb": -596.6289,
	"peak_ram_mb": 5838.1523,
liger	"wall_time_min": 4.5911,	NA
	"cpu_time_min": 22.6872,
	"initial_ram_mb": 5142.6641,
	"final_ram_mb": 4619.7617,
	"ram_diff_mb": -522.9023,
	"peak_ram_mb": 5824.9844,
MMD-MA	"wall_time_min": 2405.3610194802286,	"wall_time_min": 42.19185373385747,
	"cpu_time_min": 15941.082922794949,	"cpu_time_min": 61.39485941350001,
	"initial_ram_mb": 1344.50390625,	"initial_ram_mb": 1358.1484375,
	"final_ram_mb": 3206.984375,	"final_ram_mb": 5338.515625,
	"ram_diff_mb": 1862.48046875,	"ram_diff_mb": 3980.3671875,
	"peak_ram_mb": 16292.19921875,	"peak_ram_mb": 6046.16796875,
		"gpu_enabled": true,
		"final_gpu_memory_mb": 16.25,
		"peak_gpu_memory_mb": 13116.25830078125,
		"gpu_memory_diff_mb": 16.25
MOFA	"wall_time_min": 33.53176615635554,	"wall_time_min": 17.401041666666668,
	"cpu_time_min": 322.6680263958833,	"cpu_time_min": 38.663943609966665,
	"initial_ram_mb": 1275.85546875,	"initial_ram_mb": 1358.2265625,
	"final_ram_mb": 1783.6171875,	"final_ram_mb": 4651.91015625,
	"ram_diff_mb": 507.76171875,	"ram_diff_mb": 3293.68359375,
	"peak_ram_mb": 4880.70703125,	"peak_ram_mb": 5037.359375,
		"gpu_enabled": true,
		"final_gpu_memory_mb": 0.0,
		"peak_gpu_memory_mb": 1107,
		"gpu_memory_diff_mb": 0.0
Pamona	"wall_time_min": 319.1659915804863,	NA
	"cpu_time_min": 3779.94808096285,
	"initial_ram_mb": 1351.69140625,
	"final_ram_mb": 962.4609375,
	"ram_diff_mb": -389.23046875,
	"peak_ram_mb": 13376.19140625,
PCA	"wall_time_min": 2.869957149028778,	NA
	"cpu_time_min": 22.16085949053333,
	"initial_ram_mb": 1279.58984375,
	"final_ram_mb": 6366.83984375,
	"ram_diff_mb": 5087.25,
	"peak_ram_mb": 13097.453125,
scFoundation	"wall_time_min": 172.8532881538073,	"wall_time_min": 3.8184038837750753,
	"cpu_time_min": 5359.031656430567,	"cpu_time_min": 3.73311678005,
	"initial_ram_mb": 2093.57421875,	"initial_ram_mb": 922.0703125,
	"final_ram_mb": 4823.640625,	"final_ram_mb": 4369.7578125,
	"ram_diff_mb": 2730.06640625,	"ram_diff_mb": 3447.6875,
	"peak_ram_mb": 6158.296875,	"peak_ram_mb": 4642.66015625,
		"gpu_enabled": true,
		"final_gpu_memory_mb": 469.822265625,
		"peak_gpu_memory_mb": 974.22607421875,
		"gpu_memory_diff_mb": 469.822265625
scGPT	Out of memory	"wall_time_min": 229.80326772530873,
		"cpu_time_min": 968.6031504959334,
		"initial_ram_mb": 1401.91015625,
		"final_ram_mb": 45267.796875,
		"ram_diff_mb": 43865.88671875,
		"peak_ram_mb": 61640.1640625,
		"gpu_enabled": true,
		"final_gpu_memory_mb": 1572.16552734375,
		"peak_gpu_memory_mb": 23136.51416015625,
		"gpu_memory_diff_mb": 1572.16552734375
scJoint	"wall_time_min": 10.330868490537007,	"wall_time_min": 8.304696997006735,
	"cpu_time_min": 7.929084633233333,	"cpu_time_min": 7.413385781066666,
	"initial_ram_mb": 1418.37109375,	"initial_ram_mb": 1539.3203125,
	"final_ram_mb": 4139.640625,	"final_ram_mb": 6037.96484375,
	"ram_diff_mb": 2721.26953125,	"ram_diff_mb": 4498.64453125,
	"peak_ram_mb": 4390.4453125,	"peak_ram_mb": 6076.6484375,
		"gpu_enabled": true,
		"final_gpu_memory_mb": 45.8837890625,
		"peak_gpu_memory_mb": 210.21240234375,
		"gpu_memory_diff_mb": 45.8837890625
scMDC	"wall_time_min": 3155.273414258162,	"wall_time_min": 61.57791879971822,
	"cpu_time_min": 35923.32600421478,	"cpu_time_min": 527.4655242478334,
	"initial_ram_mb": 1130.390625,	"initial_ram_mb": 1277.40625,
	"final_ram_mb": 10214.85546875,	"final_ram_mb": 18560.3984375,
	"ram_diff_mb": 9084.46484375,	"ram_diff_mb": 17282.9921875,
	"peak_ram_mb": 26361.72265625,	"peak_ram_mb": 33127.328125,
		"gpu_enabled": true,
		"final_gpu_memory_mb": 507.24658203125,
		"peak_gpu_memory_mb": 14787.85595703125,
		"gpu_memory_diff_mb": 507.24658203125
scMoMaT	"wall_time_min": 506.39037768443427,	"wall_time_min": 9.770300841331482,
	"cpu_time_min": 4728.424097485968,	"cpu_time_min": 11.5305800332,
	"initial_ram_mb": 1206.98828125,	"initial_ram_mb": 1353.51171875,
	"final_ram_mb": 17511.8046875,	"final_ram_mb": 12263.671875,
	"ram_diff_mb": 16304.81640625,	"ram_diff_mb": 10910.16015625,
	"peak_ram_mb": 25432.0546875,	"peak_ram_mb": 16201.546875,
		"gpu_enabled": true,
		"final_gpu_memory_mb": 10109.36865234375,
		"peak_gpu_memory_mb": 18033.1171875,
		"gpu_memory_diff_mb": 10109.36865234375
scVI	"wall_time_min": 418.89071452617645,	"wall_time_min": 87.70741982857386,
	"cpu_time_min": 11114.795303945068,	"cpu_time_min": 58.04096471103333,
	"initial_ram_mb": 1565.6015625,	"initial_ram_mb": 1573.82421875,
	"final_ram_mb": 2372.546875,	"final_ram_mb": 1099.12109375,
	"ram_diff_mb": 806.9453125,	"ram_diff_mb": -474.703125,
	"peak_ram_mb": 3220.61328125,	"peak_ram_mb": 2153.62109375,
		"gpu_enabled": true,
		"final_gpu_memory_mb": 477.80517578125,
		"peak_gpu_memory_mb": 1379.0341796875,
		"gpu_memory_diff_mb": 477.80517578125
Seurat4	"wall_time_min": 7.8176,	NA
	"cpu_time_min": 74.751,
	"initial_ram_mb": 6600.293,
	"final_ram_mb": 14478.582,
	"ram_diff_mb": 7878.2891,
	"peak_ram_mb": 17229.1445,
Seurat5	"wall_time_min": 35.2793,	NA
	"cpu_time_min": 79.6239,
	"initial_ram_mb": 5839.9844,
	"final_ram_mb": 24965.2422,
	"ram_diff_mb": 19125.2578,
	"peak_ram_mb": 37623.8555,
TotalVI	"wall_time_min": 662.7362412293752,	"wall_time_min": 249.11115320920945,
	"cpu_time_min": 16706.639957726486,	"cpu_time_min": 130.27072931861667,
	"initial_ram_mb": 1616.7890625,	"initial_ram_mb": 1618.78125,
	"final_ram_mb": 7331.53125,	"final_ram_mb": 5262.55078125,
	"ram_diff_mb": 5714.7421875,	"ram_diff_mb": 3643.76953125,
	"peak_ram_mb": 12412.5390625,	"peak_ram_mb": 9026.05078125,
		"gpu_enabled": true,
		"final_gpu_memory_mb": 713.83935546875,
		"peak_gpu_memory_mb": 4623.09912109375,
		"gpu_memory_diff_mb": 713.83935546875
UCE	"wall_time_min": 66.04403153260549,	"wall_time_min": 13.247967906792958,
	"cpu_time_min": 748.1566038917666,	"cpu_time_min": 53.52586809558333,
	"initial_ram_mb": 587.03515625,	"initial_ram_mb": 521.18359375,
	"final_ram_mb": 10470.60546875,	"final_ram_mb": 6324.50390625,
	"ram_diff_mb": 9883.5703125,	"ram_diff_mb": 5803.3203125,
	"peak_ram_mb": 15157.66015625,	"peak_ram_mb": 12007.14453125,
		"gpu_enabled": true,
		"final_gpu_memory_mb": 6511.7216796875,
		"peak_gpu_memory_mb": 12423.15673828125,
		"gpu_memory_diff_mb": 6511.7216796875
UnionCom	"wall_time_min": 1448.0167916655541,	"wall_time_min": 126.3324127316475,
	"cpu_time_min": 14332.142954666566,	"cpu_time_min": 184.1142590634,
	"initial_ram_mb": 1165.81640625,	"initial_ram_mb": 1314.77734375,
	"final_ram_mb": 2411.578125,	"final_ram_mb": 4977.23828125,
	"ram_diff_mb": 1245.76171875,	"ram_diff_mb": 3662.4609375,
	"peak_ram_mb": 9108.71875,	"peak_ram_mb": 10620.515625,
		"gpu_enabled": true,
		"final_gpu_memory_mb": 16.25,
		"peak_gpu_memory_mb": 4610.3857421875,
		"gpu_memory_diff_mb": 16.25

## Sheet: packageversion
	package vesion
bindSC	1.0.0
cobolt	0.0.1
Deepmaps	1.0
Geneformer	0.1.0
GLUE	0.3.2
Harmony	0.0.10
iNMF	rliger=2.1.0
liger	rliger=2.1.0
MMD-MA	https://bitbucket.org/noblelab/2019_mmd_wabi/src/master/
MOFA	0.7.2
Pamona	0.1.0
PCA	scanpy=1.9.8
scFoundation	commit 69b0710660aded7e071d4f67e9f3ac03b096e587
scGPT	0.2.1
scJoint	commit cbbfa5d7e7faa35f3d725bd5257507a01a22810f
scMDC	v1.0.1
scMoMaT	0.2.2
scVI	scvi-tools=1.2.2
Seurat4	5.2.0
Seurat5	5.2.0
TotalVI	scvi-tools=1.2.2
UCE	commit 7b31528b84e4c8e7a9717c61e3d03ff7559c61af
UnionCom	0.4.0

## Sheet: envs
Virtual envs	python/R vesion	Methods
env1	python=3.8	cobolt;GLUE;Harmony;MMD-MA;MOFA;Pamona;PCA;scJoint;scMDC;scMoMaT;UCE;UnionCom
env2	python=3.11	Geneformer;scFoundation;scVI;TotalVI
env3	python=3.10	scGPT
env4	R=4.3.3	bindSC;Deepmaps;iNMF;liger;Seurat4;Seurat5
