# Supplementary material for: SCMBench: benchmarking domain-specific and foundation models for single-cell multi-omics data integration
Source: Nat Commun. 2026 May 2;17:5967. doi: 10.1038/s41467-026-72570-x (PMC13342640; doi:10.1038/s41467-026-72570-x)
Supplement: Supplementary file 10 — Source Data [file 41467_2026_72570_MOESM10_ESM.xlsx]

## Sheet: Figure2a
integration	mean average precision	normalized mutual info	avg silhouette width	ARI	Overall		bio conservation	Traj_conserv	biomarker	Differential accessible regions (DARs)	Enriched Motif		batch correction	ilisi	kbet	graph connectivity	avg silhouette width batch	Overall
GLUE	0.8364	0.8039	0.5997	0.4659	0.676475		GLUE	0.6	0.79927	0.741443	0.663007		GLUE	0.7435	0.7986	0.9558	0.9623	0.86505
TotalVI	0.6447	0.5075	0.5258	0.3473	0.506325		TotalVI	0.4865	0.74662	0.681793	0.650919		TotalVI	0.6904	0.417	0.3526	0.8524	0.5781
scMoMaT	0.8355	0.6568	0.5422	0.4759	0.6276		scMoMaT	0.4449	0.779597	0.691321	0.610174		scMoMaT	0.6835	0.5578	0.4694	0.9327	0.66085
LIGER	0.3721	0.7598	0.5544	0.3497	0.509		LIGER	0.4177	0.765526	0.742312	0.665498		LIGER	0.7753	0.9067	0.8678	0.9422	0.873
MOFA	0.8824	0.738	0.4422	0.0758	0.5346		MOFA	0.9307	0.8051	0.726618	0.646501		MOFA	0.7162	0.8799	0.912	0.9456	0.863425
PCA	0.7646	0.6442	0.4805	0.0326	0.480475		PCA	0.4844	0.772836	0.687636	0.633065		PCA	0.7267	0.8704	0.7979	0.9591	0.838525
bindSC	0.8634	0.8076	0.5648	0.4054	0.6603		bindSC	0.5622	0.787841	0.682337	0.611029		bindSC	0.7787	0.8812	0.8996	0.9616	0.880275
Seurat4	0.8909	0.8374	0.5468	0.9055	0.79515		Seurat4	0.5923	0.772473	0.723268	0.644202		Seurat4	0.7844	0.8227	0.8447	0.9706	0.8556
Seurat5	0.9055	0.7225	0.4946	0.0861	0.552175		Seurat5	0.6047	0.780961	0.692233	0.619272		Seurat5	0.7461	0.8658	0.6878	0.9207	0.8051
MMD-MA	0.4108	0.2955	0.3533	0.2659	0.331375		MMD-MA	0.3452	0.650784	0.611786	0.562074		MMD-MA	0.7632	0.7956	0.5234	0.9554	0.7594
UnionCom	0.5988	0.4652	0.429	0.3187	0.452925		UnionCom	0.3234	0.801811	0.701257	0.649616		UnionCom	0.7844	0.732	0.5368	0.9574	0.75265
scVI	0.7065	0.6644	0.509	0.3226	0.550625		scVI	0.7021	0.686722	0.697943	0.619833		scVI	0.7195	0.6067	0.6457	0.9615	0.73335
scMDC	0.8878	0.8325	0.6272	0.6087	0.73905		scMDC	0.5586	0.791269	0.733211	0.663217		scMDC	0.6026	0.8267	0.7867	0.8499	0.766475
iNMF	0.3419	0.2157	0.246	0.0093	0.203225		iNMF	0.4962	0.728211	0.66921	0.643477		iNMF	0.7656	0.5066	0.4352	0.7298	0.6093
Deepmaps	0.7206	0.6937	0.5242	0.3313	0.56745		Deepmaps	0.4262	0.787362	0.705234	0.637749		Deepmaps	0.6817	0.7729	0.813	0.9764	0.811
Cobolt	0.8116	0.7004	0.5997	0.4118	0.630875		Cobolt	0.5132	0.769451	0.713657	0.643969		Cobolt	0.6674	0.8944	0.7612	0.9243	0.811825
Pamona	0.5868	0.4221	0.5047	0.3733	0.471725		Pamona	0.5493	0.63861	0.702554	0.651193		Pamona	0.7624	0.811	0.7038	0.7624	0.7599
scJoint	0.8998	0.8696	0.6579	0.641	0.767075		scJoint	0.6383	0.802988	0.721468	0.64373		scJoint	0.7482	0.7406	0.8317	0.9582	0.819675
scGPT-human	0.7421	0.6942	0.5661	0.3619	0.591075		Harmony	0.8751	0.808388	0.714927	0.642766		Harmony	0.6842	0.8558	0.4554	0.9708	0.74155
UCE	0.6857	0.6382	0.5148	0.2929	0.5329		UCE	0.1635	0.818898	0.651632	0.621222		UCE	0.7629	0.7103	0.553	0.9833	0.752375
Harmony	0.8045	0.6246	0.5168	0.3483	0.57355		scGPT-scVI	0.5198	0.775537	0.687006	0.59303		UCE-scVI	0.5736	0.8786	0.8926	0.9666	0.82785
scGPT_bc	0.7221	0.6939	0.5658	0.3425	0.581075		scFoundation	0.1272	0.805927	0.66984	0.638422
scGPT_bc_zeroshot	0.5425	0.5361	0.5029	0.1811	0.44065		scGPT_bc	0.5386	0.796378	0.734456	0.665631
scGPT_human_zeroshot	0.5632	0.5188	0.5133	0.1925	0.44695		scGPT_bc_zero	0.1321	0.790452	0.602688	0.620841
Geneformer	0.4881	0.3747	0.4977	0.1498	0.377575		scGPT_human	0.55	0.801852	0.73609	0.672218
scFoundation	0.6431	0.5712	0.5075	0.2339	0.488925		scGPT_human_zero	0.1263	0.790586	0.585555	0.581744
scGPT-scVI	0.8561	0.8126	0.5612	0.4646	0.673625		Geneformer	0.1751	0.806305	0.492202	0.507003

## Sheet: Figure2b
integration	mean average precision	normalized mutual info	avg silhouette width	ARI			bio conservation	Traj_conserv	biomarker	Differential accessible regions (DARs)	Enriched Motif		batch correction	ilisi	kbet	graph connectivity	avg silhouette width batch	Overall
GLUE	0.9566	0.811	0.6343	0.4255	0.70685		GLUE	0.5809	0.693227	0.808655	0.765977		GLUE	0.123	0.239	0.9854	0.896	0.56085
scMoMaT	0.9273	0.5698	0.5162	0.1615	0.5437		scMoMaT	0.5072	0.702518	0.746418	0.704891		scMoMaT	0.3808	0.5003	0.6425	0.8677	0.597825
LIGER	0.95	0.7155	0.6973	0.4566	0.70485		LIGER	0.6286	0.673497	0.739799	0.698597		LIGER	0.4585	0.6248	0.9514	0.9004	0.733775
PCA	0.4294	0.6932	0.4349	0.0804	0.409475		PCA	0.8225	0.65396	0.813201	0.770346		PCA	0.1452	0.4627	0.8023	0.8654	0.5689
bindSC	0.9544	0.8784	0.5417	0.3087	0.6708		bindsc	0.6803	0.685616	0.812189	0.767865		bindsc	0.3895	0.5259	0.9879	0.9176	0.705225
Seurat4	0.9267	0.8334	0.5996	0.536	0.723925		seurat4	0.6187	0.690848	0.81091	0.765355		seurat4	0.1683	0.7099	0.9656	0.9019	0.686425
scVI	0.8385	0.7194	0.5193	0.2385	0.578925		scVI	0.6296	0.691453	0.805385	0.766176		scVI	0.0335	0.1617	0.651	0.9124	0.43965
iNMF	0.5873	0.2116	0.2314	-0.0549	0.24385		iNMF	0.5516	0.564445	0.775014	0.76455		iNMF	0.6142	0.4391	0.6975	0.9288	0.6699
Cobolt	0.5288	0.2013	0.4776	0.0514	0.314775		Cobolt	0.8577	0.675382	0.692416	0.687051		Cobolt	0.668	0.3064	0.621	0.9245	0.629975
Pamona	0.7931	0.4534	0.4961	0.2987	0.510325		Pamona	0.6711	0.683204	0.822299	0.779252		Pamona	0.3447	0.5134	0.7544	0.8654	0.619475
scJoint	0.9672	0.8975	0.7474	0.6356	0.811925		scJoint	0.7568	0.707134	0.804263	0.765789		scJoint	0.6032	0.6185	0.9591	0.9205	0.775325
Geneformer	0.6671	0.2472	0.4275	0.0838	0.3564		Geneformer	0.6867	0.641518	0.718724	0.719182		Geneformer	0.6216	0.3791	0.5383	0.8814	0.6051
scFoundation	0.7665	0.3553	0.4281	0.1239	0.41845		scFoundation	0.8964	0.641554	0.766861	0.736763		scFoundation	0.5765	0.5265	0.5775	0.8817	0.64055
UCE	0.8785	0.6364	0.543	0.3912	0.612275		UCE	0.7175	0.692896	0.787655	0.76855		UCE	0.542	0.5005	0.6052	0.8786	0.631575
scGPT_zero	0.8146	0.5674	0.4905	0.2637	0.53405		scGPT	0.7781	0.654503	0.76322	0.742319		scGPT	0.6145	0.4453	0.5681	0.837	0.616225
Harmony	0.9382	0.6099	0.5393	0.3233	0.602675		Harmony	0.9462	0.698554	0.747479	0.70538		Harmony	0.3437	0.3613	0.6217	0.8414	0.542025
scGPT-scVI	0.8964	0.6579	0.5273	0.2242	0.57645		scGPT-scVI	0.7831	0.713044	0.815762	0.774836		scGPT-scVI	0.3657	0.3445	0.7882	0.9101	0.602125

## Sheet: Figure2d
	bindSC	cobolt	Deepmaps	Geneformer	GLUE	Harmony	iNMF	liger	MMD-MA	MOFA	Pamona	PCA	scFoundation	scGPT	scJoint	scMDC	scMoMaT	scVI	Seurat4	Seurat5	TotalVI	UCE	UnionCom
CPU time	36.4716	40.5495	73.8909	39.7239	389.72	38.5094	2.1786	22.6872	61.39	38.66	3779.95	22.1609	45.1442	968.603	7.41	527.466	11.5306	58.041	74.751	79.6239	130.271	53.5259	184.114
	iNMF	scFoundation	scMoMaT	scJoint	PCA	liger	bindSC	Harmony	Geneformer	cobolt	UCE	scVI	Seurat4	Seurat5	TotalVI	UnionCom	MOFA	GLUE	scMDC	scGPT	Pamona	Deepmaps	MMD-MA
Peak RAM	5.83815	7.68144	16.2015	6.076	13.0975	5.82498	12.2029	7.7824	4.62168	6.35658	12.0071	2.15362	17.2291	37.6239	9.02605	10.6205	5.037	5.77563	33.1273	61.6402	13.3762	57.6832	6.04616
	iNMF	scFoundation	scMoMaT	scJoint	PCA	liger	bindSC	Harmony	Geneformer	cobolt	UCE	scVI	Seurat4	Seurat5	TotalVI	UnionCom	MOFA	GLUE	scMDC	scGPT	Pamona	Deepmaps	MMD-MA
Peak GPU RAM		3220.6	18033.1	210					22401.1	807.817	12423.2	1379.03			4623.1	4610.39	1107	1963.69	14787.9	23136.5	0	955.066	13116.2

## Sheet: Figure2e
	GLUE	scMDC	scJoint	bindSC	Seurat4	Cobolt	Seurat5	scMoMaT	MOFA	LIGER	UnionCom	FM-scVI	TotalVI	Harmony	PCA	scVI	Deepmaps	MMD-MA	UCE	Pamona	iNMF
10x-Multiome-Pbmc10k	0.676475	0.73905	0.767075	0.6603	0.79515	0.630875	0.552175	0.6276	0.5346	0.509	0.452925	0.673625	0.506325	0.57355	0.480475	0.550625	0.56745	0.331375	0.5329	0.471725	0.203225
Chen-2019	0.628675	0.60335	0.443925	0.352475	0.4197	0.546175	0.487975	0.56155	0.4774	0.40695	0.440775	0.56805	0.354125	0.299	0.421775	0.32165	0.48425	0.3505	0.338725	0.2722	0.162375
Ma-2020-batch-53	0.6446	0.53895	0.579375	0.5579	0.52675	0.495775	0.5168	0.42625	0.4829	0.478775	0.471525	0.278275	0.336625	0.387425	0.37565	0.380375	0.272475	0.350225	0.278725	0.3051	0.17685
Ma-2020-batch-54	0.523825	0.4741	0.4968	0.474975	0.461425	0.496125	0.478125	0.407675	0.4521	0.43155	0.39045	0.2949	0.526675	0.36005	0.350075	0.3426	0.232325	0.361475	0.2585	0.259625	0.14745
Ma-2020-batch-55	0.523	0.443675	0.50655	0.4826	0.4678	0.495475	0.4863	0.397625	0.450225	0.458225	0.403875	0.29955	0.3574	0.348975	0.315725	0.324425	0.216375	0.336825	0.2519	0.2723	0.137375

## Sheet: Figure2f
	scJoint	Seurat4	GLUE	LIGER	bindSC	Harmony	UCE	scMoMaT	scVI	FM-scVI	scGPT_zero	Pamona	PCA	scFoundation	Cobolt	Geneformer	iNMF
Yao	0.690675	0.592075	0.7011	0.66275		0.54575	0.51535		0.470725	0.510025			0.534225		0.514325		0.3516
Muto-2021-batch-1	0.811925	0.723925	0.70685	0.70485	0.6708	0.602675	0.612275	0.5437	0.578925	0.57645	0.53405	0.510325	0.409475	0.41845	0.314775	0.3564	0.24385
Muto-2021-batch-2	0.88875	0.83975	0.7125	0.7491	0.7157	0.63125	0.6266	0.559625	0.64475	0.5988	0.5696	0.56715	0.59505	0.42905	0.372825	0.3817	0.320125
Muto-2021-batch-3	0.828375	0.75595	0.7051	0.765975	0.711375	0.613975	0.611275	0.6781	0.5502	0.6026	0.545275	0.55605	0.5801	0.41745	0.2894	0.347925	0.30215
Muto-2021-batch-4	0.873925	0.841875	0.826595	0.770275	0.76825	0.64715	0.58925	0.585125	0.58835	0.580025	0.52745	0.41105	0.5521	0.50815	0.408275	0.36815	0.414875
Muto-2021-batch-5	0.7578	0.80285	0.8324	0.73815	0.68975	0.600925	0.571375	0.52107	0.601925	0.550475	0.502075	0.6273	0.523525	0.493375	0.315825	0.335775	0.220675

## Sheet: Figure3a
ENDO	GLUE	LIGER	scMoMaT	seurat4	Cobolt	bindsc	Pamona	PCA	scJoint	iNMF	scVI	Harmony	UCE	scGPT	scGPT_scvi	scFoundation	Geneformer
GLUE	1	0.6667	0.6393	0.626	0.626	0.7544	0.6393	0.6807	0.6529	0.7094	0.7094	0.7699	0.6529	0.6949	0.8349	0.4085	0.7699
LIGER	0.6667	1	0.7857	0.7094	0.7094	0.8519	0.5748	0.7544	0.6529	0.7544	0.626	0.8182	0.6529	0.6807	0.7699	0.3245	0.8018
scMoMaT	0.6393	0.7857	1	0.8349	0.6807	0.7699	0.5504	0.7544	0.6807	0.7391	0.6529	0.7699	0.6949	0.6949	0.7391	0.3333	0.7544
seurat4	0.626	0.7094	0.8349	1	0.5873	0.7241	0.5152	0.6807	0.6129	0.6949	0.6129	0.6949	0.626	0.6393	0.6949	0.3072	0.6949
Cobolt	0.626	0.7094	0.6807	0.5873	1	0.6949	0.6129	0.7544	0.7241	0.6949	0.6129	0.6949	0.7241	0.7699	0.6807	0.3699	0.6949
bindsc	0.7544	0.8519	0.7699	0.7241	0.6949	1	0.6	0.8182	0.7241	0.7544	0.6949	0.9231	0.7241	0.7699	0.8519	0.3514	0.8868
Pamona	0.6393	0.5748	0.5504	0.5152	0.6129	0.6	1	0.6129	0.626	0.6393	0.6	0.6129	0.626	0.626	0.6129	0.3793	0.6
PCA	0.6807	0.7544	0.7544	0.6807	0.7544	0.8182	0.6129	1	0.8519	0.7699	0.7094	0.8182	0.8519	0.8868	0.8018	0.3699	0.8182
scJoint	0.6529	0.6529	0.6807	0.6129	0.7241	0.7241	0.626	0.8519	1	0.7241	0.6393	0.7094	0.9608	0.9417	0.7094	0.3423	0.6949
iNMF	0.7094	0.7544	0.7391	0.6949	0.6949	0.7544	0.6393	0.7699	0.7241	1	0.6529	0.7699	0.7391	0.7391	0.7544	0.3699	0.7857
scVI	0.7094	0.626	0.6529	0.6129	0.6129	0.6949	0.6	0.7094	0.6393	0.6529	1	0.7094	0.6393	0.6807	0.7544	0.3986	0.7241
Harmony	0.7699	0.8182	0.7699	0.6949	0.6949	0.9231	0.6129	0.8182	0.7094	0.7699	0.7094	1	0.7094	0.7544	0.8692	0.3699	0.9608
UCE	0.6529	0.6529	0.6949	0.626	0.7241	0.7241	0.626	0.8519	0.9608	0.7391	0.6393	0.7094	1	0.9231	0.7094	0.3514	0.6949
scGPT	0.6949	0.6807	0.6949	0.6393	0.7699	0.7699	0.626	0.8868	0.9417	0.7391	0.6807	0.7544	0.9231	1	0.7544	0.3605	0.7391
scGPT_scvi	0.8349	0.7699	0.7391	0.6949	0.6807	0.8519	0.6129	0.8018	0.7094	0.7544	0.7544	0.8692	0.7094	0.7544	1	0.3699	0.8519
scFoundation	0.4085	0.3245	0.3333	0.3072	0.3699	0.3514	0.3793	0.3699	0.3423	0.3699	0.3986	0.3699	0.3514	0.3605	0.3699	1	0.3793
Geneformer	0.7699	0.8018	0.7544	0.6949	0.6949	0.8868	0.6	0.8182	0.6949	0.7857	0.7241	0.9608	0.6949	0.7391	0.8519	0.3793	1
NK	GLUE	LIGER	TotalVI	UnionCom	scMoMaT	MMD_MA	Deepmaps	bindsc	Cobolt	scMDC	Pamona	PCA	scJoint	seurat4	seurat5	iNMF	scVI	MOFA	Harmony	scGPT_bc	scGPT_human	scGPT_bc_zero	scGPT_human_zero	UCE	Geneformer	scFoundation	scGPT_scvi
GLUE	1	0.960784	0.724138	0.980198	0.941748	0.785714	0.923077	0.960784	0.960784	0.941748	0.73913	0.886792	0.960784	0.960784	0.960784	0.851852	0.960784	0.960784	0.941748	0.941748	0.904762	0.960784	0.960784	0.960784	0.960784	0.941748	0.980198
LIGER	0.960784	1	0.694915	0.941748	0.923077	0.769912	0.886792	0.941748	0.941748	0.941748	0.73913	0.851852	0.960784	0.923077	0.941748	0.818182	0.923077	0.923077	0.904762	0.904762	0.869159	0.941748	0.941748	0.923077	0.923077	0.904762	0.941748
TotalVI	0.724138	0.694915	1	0.709402	0.694915	0.869159	0.785714	0.724138	0.694915	0.680672	0.5625	0.785714	0.694915	0.694915	0.694915	0.769912	0.754386	0.694915	0.724138	0.754386	0.785714	0.724138	0.694915	0.709402	0.73913	0.754386	0.709402
UnionCom	0.980198	0.941748	0.709402	1	0.941748	0.769912	0.904762	0.941748	0.980198	0.960784	0.754386	0.869159	0.960784	0.980198	0.980198	0.851852	0.941748	0.980198	0.941748	0.923077	0.886792	0.941748	0.960784	0.960784	0.941748	0.923077	0.980198
scMoMaT	0.941748	0.923077	0.694915	0.941748	1	0.769912	0.869159	0.941748	0.960784	0.941748	0.754386	0.869159	0.923077	0.941748	0.923077	0.851852	0.904762	0.941748	0.941748	0.904762	0.886792	0.960784	0.941748	0.960784	0.923077	0.904762	0.941748
MMD_MA	0.785714	0.769912	0.869159	0.769912	0.769912	1	0.834862	0.785714	0.754386	0.754386	0.612903	0.869159	0.769912	0.754386	0.769912	0.818182	0.818182	0.754386	0.801802	0.834862	0.869159	0.801802	0.769912	0.785714	0.818182	0.834862	0.769912
Deepmaps	0.923077	0.886792	0.785714	0.904762	0.869159	0.834862	1	0.904762	0.886792	0.869159	0.680672	0.941748	0.886792	0.886792	0.886792	0.869159	0.960784	0.886792	0.886792	0.941748	0.941748	0.904762	0.886792	0.886792	0.941748	0.941748	0.904762
bindsc	0.960784	0.941748	0.724138	0.941748	0.941748	0.785714	0.904762	1	0.941748	0.923077	0.724138	0.886792	0.941748	0.941748	0.923077	0.851852	0.941748	0.941748	0.941748	0.923077	0.904762	0.941748	0.941748	0.941748	0.923077	0.923077	0.941748
Cobolt	0.960784	0.941748	0.694915	0.980198	0.960784	0.754386	0.886792	0.941748	1	0.980198	0.754386	0.851852	0.941748	0.980198	0.960784	0.851852	0.923077	0.980198	0.923077	0.904762	0.869159	0.941748	0.941748	0.941748	0.923077	0.904762	0.960784
scMDC	0.941748	0.941748	0.680672	0.960784	0.941748	0.754386	0.869159	0.923077	0.980198	1	0.754386	0.834862	0.960784	0.980198	0.980198	0.851852	0.904762	0.980198	0.923077	0.886792	0.851852	0.923077	0.941748	0.941748	0.904762	0.886792	0.960784
Pamona	0.73913	0.73913	0.5625	0.754386	0.754386	0.612903	0.680672	0.724138	0.754386	0.754386	1	0.680672	0.73913	0.754386	0.754386	0.694915	0.709402	0.754386	0.73913	0.694915	0.680672	0.73913	0.73913	0.754386	0.709402	0.694915	0.754386
PCA	0.886792	0.851852	0.785714	0.869159	0.869159	0.869159	0.941748	0.886792	0.851852	0.834862	0.680672	1	0.851852	0.851852	0.851852	0.869159	0.923077	0.851852	0.904762	0.941748	0.960784	0.904762	0.869159	0.886792	0.923077	0.941748	0.869159
scJoint	0.960784	0.960784	0.694915	0.960784	0.923077	0.769912	0.886792	0.941748	0.941748	0.960784	0.73913	0.851852	1	0.960784	0.980198	0.851852	0.923077	0.960784	0.941748	0.904762	0.869159	0.923077	0.980198	0.960784	0.923077	0.904762	0.980198
seurat4	0.960784	0.923077	0.694915	0.980198	0.941748	0.754386	0.886792	0.941748	0.980198	0.980198	0.754386	0.851852	0.960784	1	0.980198	0.869159	0.923077	1	0.941748	0.904762	0.869159	0.923077	0.960784	0.960784	0.923077	0.904762	0.980198
seurat5	0.960784	0.941748	0.694915	0.980198	0.923077	0.769912	0.886792	0.923077	0.960784	0.980198	0.754386	0.851852	0.980198	0.980198	1	0.851852	0.923077	0.980198	0.941748	0.904762	0.869159	0.923077	0.960784	0.960784	0.923077	0.904762	0.980198
iNMF	0.851852	0.818182	0.769912	0.851852	0.851852	0.818182	0.869159	0.851852	0.851852	0.851852	0.694915	0.869159	0.851852	0.869159	0.851852	1	0.869159	0.869159	0.869159	0.869159	0.904762	0.851852	0.851852	0.869159	0.869159	0.869159	0.869159
scVI	0.960784	0.923077	0.754386	0.941748	0.904762	0.818182	0.960784	0.941748	0.923077	0.904762	0.709402	0.923077	0.923077	0.923077	0.923077	0.869159	1	0.923077	0.923077	0.980198	0.941748	0.941748	0.923077	0.923077	0.980198	0.980198	0.941748
MOFA	0.960784	0.923077	0.694915	0.980198	0.941748	0.754386	0.886792	0.941748	0.980198	0.980198	0.754386	0.851852	0.960784	1	0.980198	0.869159	0.923077	1	0.941748	0.904762	0.869159	0.923077	0.960784	0.960784	0.923077	0.904762	0.980198
Harmony	0.941748	0.904762	0.724138	0.941748	0.941748	0.801802	0.886792	0.941748	0.923077	0.923077	0.73913	0.904762	0.941748	0.941748	0.941748	0.869159	0.923077	0.941748	1	0.941748	0.923077	0.941748	0.960784	0.980198	0.923077	0.941748	0.960784
scGPT_bc	0.941748	0.904762	0.754386	0.923077	0.904762	0.834862	0.941748	0.923077	0.904762	0.886792	0.694915	0.941748	0.904762	0.904762	0.904762	0.869159	0.980198	0.904762	0.941748	1	0.960784	0.941748	0.923077	0.923077	0.980198	1	0.923077
scGPT_human	0.904762	0.869159	0.785714	0.886792	0.886792	0.869159	0.941748	0.904762	0.869159	0.851852	0.680672	0.960784	0.869159	0.869159	0.869159	0.904762	0.941748	0.869159	0.923077	0.960784	1	0.923077	0.886792	0.904762	0.941748	0.960784	0.886792
scGPT_bc_zero	0.960784	0.941748	0.724138	0.941748	0.960784	0.801802	0.904762	0.941748	0.941748	0.923077	0.73913	0.904762	0.923077	0.923077	0.923077	0.851852	0.941748	0.923077	0.941748	0.941748	0.923077	1	0.941748	0.960784	0.960784	0.941748	0.941748
scGPT_human_zero	0.960784	0.941748	0.694915	0.960784	0.941748	0.769912	0.886792	0.941748	0.941748	0.941748	0.73913	0.869159	0.980198	0.960784	0.960784	0.851852	0.923077	0.960784	0.960784	0.923077	0.886792	0.941748	1	0.980198	0.941748	0.923077	0.980198
UCE	0.960784	0.923077	0.709402	0.960784	0.960784	0.785714	0.886792	0.941748	0.941748	0.941748	0.754386	0.886792	0.960784	0.960784	0.960784	0.869159	0.923077	0.960784	0.980198	0.923077	0.904762	0.960784	0.980198	1	0.941748	0.923077	0.980198
Geneformer	0.960784	0.923077	0.73913	0.941748	0.923077	0.818182	0.941748	0.923077	0.923077	0.904762	0.709402	0.923077	0.923077	0.923077	0.923077	0.869159	0.980198	0.923077	0.923077	0.980198	0.941748	0.960784	0.941748	0.941748	1	0.980198	0.941748
scFoundation	0.941748	0.904762	0.754386	0.923077	0.904762	0.834862	0.941748	0.923077	0.904762	0.886792	0.694915	0.941748	0.904762	0.904762	0.904762	0.869159	0.980198	0.904762	0.941748	1	0.960784	0.941748	0.923077	0.923077	0.980198	1	0.923077
scGPT_scvi	0.980198	0.941748	0.709402	0.980198	0.941748	0.769912	0.904762	0.941748	0.960784	0.960784	0.754386	0.869159	0.980198	0.980198	0.980198	0.869159	0.941748	0.980198	0.960784	0.923077	0.886792	0.941748	0.980198	0.980198	0.941748	0.923077	1

## Sheet: Figure3b
	UnionCom	bindSC	MOFA	scMoMaT	Seurat4	GLUE	scMDC	Harmony	scJoint	Seurat5	LIGER	scVI	Cobolt	Deepmaps	PCA	FM-scVI	UCE	TotalVI	iNMF	Pamona	MMD_MA
10x-Multiome-Pbmc10k-small	0.801811	0.787841	0.8051	0.779597	0.772473	0.79927	0.791269	0.808388	0.802988	0.780961	0.765526	0.686722	0.769451	0.787362	0.772836	0.775537	0.818898	0.74662	0.728211	0.63861	0.650784
Ma-2020-batch-53-small	0.666106	0.652464	0.626111	0.634436	0.657272	0.630267	0.650878	0.635194	0.585348	0.590117	0.667927	0.660817	0.594265	0.570114	0.59849	0.543876	0.463441	0.579915	0.59995	0.546864	0.581251
Chen-2019-small	0.641699	0.6583	0.63106	0.615328	0.603852	0.594533	0.59533	0.574473	0.606481	0.623138	0.548596	0.614083	0.608366	0.623492	0.614017	0.577878	0.590991	0.554497	0.586637	0.543911	0.564798
Muto-2021-small		0.685616		0.702518	0.690848	0.693227		0.698554	0.707134		0.673497	0.691453	0.675382		0.65396	0.713044	0.692896		0.564445	0.683204

## Sheet: Figure3c
	Seurat4	bindSC	scJoint	LIGER	PCA	Harmony	GLUE	scMoMaT	Pamona	scVI	FM-scVI	UCE	iNMF	Cobolt	scMDC	TotalVI	UnionCom	MOFA	Deepmaps	MMD-MA	Seurat5
10x-Multiome-Pbmc10k-small	0.723268	0.682337	0.721468	0.742312	0.687636	0.714927	0.741443	0.691321	0.702554	0.697943	0.687006	0.651632	0.66921	0.713657	0.733211	0.681793	0.701257	0.726618	0.705234	0.611786	0.692233
Ma-2020-batch-53-small	0.51452	0.491173	0.49006	0.48061	0.438447	0.464675	0.432826	0.464849	0.344163	0.389034	0.437233	0.40724	0.387428	0.45916	0.487122	0.434643	0.385987	0.361355	0.42652	0.443411	0.418985
Muto-2021-batch-1-small	0.81091	0.812189	0.804263	0.739799	0.813201	0.747479	0.808655	0.746418	0.822299	0.805385	0.815762	0.787655	0.775014	0.692416
Chen-2019-small	0.615282	0.5879	0.605117	0.634478	0.64482	0.651029	0.563147	0.622366	0.6407	0.608225	0.551757	0.608758	0.60429	0.555021	0.578516	0.644907	0.661532	0.601326	0.553405	0.622914	0.481985

## Sheet: Figure3d
	Seurat4	scJoint	LIGER	Harmony	scMoMaT	PCA	UCE	Cobolt	iNMF	Pamona	GLUE	scVI	bindSC	scMDC	TotalVI	FM-scVI	Deepmaps	UnionCom	MMD-MA	MOFA	Seurat5
10x-Multiome-Pbmc10k-small	0.644202	0.64373	0.665498	0.642766	0.610174	0.633065	0.621222	0.643969	0.643477	0.651193	0.663007	0.619833	0.611029	0.663217	0.650919	0.59303	0.637749	0.649616	0.562074	0.646501	0.619272
Ma-2020-batch-53-small	0.51452	0.49006	0.48061	0.464675	0.464849	0.438447	0.40724	0.45916	0.387428	0.344163	0.432826	0.389034	0.491173	0.487122	0.434643	0.437233	0.42652	0.385987	0.443411	0.361355	0.418985
Muto-2021-batch-1-small	0.765355	0.765789	0.698597	0.70538	0.704891	0.770346	0.76855	0.687051	0.76455	0.779252	0.765977	0.766176	0.767865			0.774836
Chen-2019-small	0.739965	0.745437	0.743339	0.750202	0.764601	0.68677	0.727124	0.73275	0.726904	0.731912	0.639786	0.723263	0.622	0.701902	0.757638	0.64811	0.762257	0.760253	0.72313	0.689111	0.570401

## Sheet: Figure3e
	bindSC	Seurat4	PCA	scJoint	LIGER	scMoMaT	UnionCom	scVI	scGPT-scVI	Harmony	GLUE	Cobolt	scMDC	UCE	iNMF	Pamona	Deepmaps	TotalVI	MOFA	Seurat5	MMD_MA
10x-Multiome-Pbmc10k-small	0.693736	0.713314	0.697846	0.722729	0.724445	0.693697	0.717561	0.668166	0.685191	0.722027	0.734573	0.709026	0.729232	0.697251	0.680299	0.664119	0.710115	0.693111	0.726073	0.697489	0.608214
Chen-2019-small	0.5908	0.616075	0.650852	0.630959	0.613003	0.644899	0.702746	0.614143	0.573861	0.570526	0.502391	0.606184	0.586137	0.700493	0.610583	0.581281	0.620488	0.623885	0.610874	0.571656	0.642861
Ma-2020-batch-53-small	0.543953	0.566053	0.526071	0.494917	0.542912	0.523609	0.50747	0.497246	0.49876	0.512836	0.49808	0.490796	0.550405	0.460205	0.466952	0.443698	0.480863	0.48065	0.450905	0.504547	0.509668
Muto-2021-batch-1-small	0.755223	0.755705	0.745836	0.759062	0.703965	0.717942		0.754338	0.767881	0.717138	0.755953	0.68495			0.701336	0.761585

[truncated: 18 more sheets: Figure4c, Figure4d, Figure5a, Figure5b, Figure6b, Supplementary Figure2a, Supplementary Figure2b, Supplementary Figure2c-f, Supplementary Figure2g-j, Supplementary Figure3a, Supplementary Figure3b, Supplementary Figure5a, Supplementary Figure5b, Supplementary Figure5c, Supplementary Figure9, Supplementary Figure10, Supplementary Figure15, Supplementary Figure17]
